# Supplementary material for: Increased Ca2+ Sequestration by the Sarco-/Endoplasmic Reticulum in Cardiac Purkinje Cells After Myocardial Infarction
Source: Cells. 2026 Jun 30;15(13):1196. doi: 10.3390/cells15131196 (PMC13359873; doi:10.3390/cells15131196)
Supplement: Supplementary file 1 [file cells-15-01196-s001.zip]

Archive with 1 entries (1 files):
- cells-4383221-supplementary.pdf
